# Supplementary material for: GM1 Is Cytoprotective in GPR37-Expressing Cells and Downregulates Signaling
Source: Int J Mol Sci. 2021 Nov 27;22(23):12859. doi: 10.3390/ijms222312859 (PMC8657933; doi:10.3390/ijms222312859)
Supplement: Supplementary file 1 [file ijms-22-12859-s001.zip]

Archive with 1 entries (1 files):
- ijms-1440934 supplementary.pdf
